# Supplementary material for: Fabrication of Novel g-C3N4@Bi/Bi2O2CO3 Z-Scheme Heterojunction with Meliorated Light Absorption and Efficient Charge Separation for Superior Photocatalytic Performance
Source: Molecules. 2022 Nov 29;27(23):8336. doi: 10.3390/molecules27238336 (PMC9740476; doi:10.3390/molecules27238336)
Supplement: Supplementary file 1 [file molecules-27-08336-s001.zip]

Archive with 1 entries (1 files):
- molecules-2051206-supplementary-done.pdf
